# Supplementary material for: BCINetV1: Integrating Temporal and Spectral Focus Through a Novel Convolutional Attention Architecture for MI EEG Decoding
Source: Sensors (Basel). 2025 Jul 27;25(15):4657. doi: 10.3390/s25154657 (PMC12349355; doi:10.3390/s25154657)
Supplement: Supplementary file 1 [file sensors-25-04657-s001.zip]

Archive with 1 entries (1 files):
- sensors-3719395-supplementary.pdf
